# Supplementary material for: The Mediating Role of Organizational Commitment in the Relationship Between Perceived Organizational Climate and Quiet Quitting Among Nurses: A Cross-Sectional Study
Source: Healthcare (Basel). 2026 Jul 15;14(14):2123. doi: 10.3390/healthcare14142123 (PMC13409879; doi:10.3390/healthcare14142123)
Supplement: Supplementary file 1 [file healthcare-14-02123-s001.zip]

Archive with 3 entries (3 files):
- Supplementary File S1.pdf
- Supplementary File S2-Permission to Use the Scales.pdf
- Supplementary File S3-Ethical Approval.pdf
